# Supplementary material for: Rapid Microchip Electrophoretic Separation of Novel Transcriptomic Body Fluid Markers for Forensic Fluid Profiling
Source: Micromachines (Basel). 2022 Oct 1;13(10):1657. doi: 10.3390/mi13101657 (PMC9609788; doi:10.3390/mi13101657)
Supplement: Supplementary file 1 [file micromachines-13-01657-s001.zip]

Archive with 1 entries (1 files):
- micromachines-1903735-supplementary.pdf
